# Supplementary material for: Aquatic adaptation and the evolution of smell and taste in whales
Source: Zoological Lett. 2015 Feb 13;1:9. doi: 10.1186/s40851-014-0002-z (PMC4604112; doi:10.1186/s40851-014-0002-z)
Supplement: Additional file 2: — Gene annotation on Balaenoptera bonaerensis genome assembly (KUjira_1.0). [file 40851_2014_2_MOESM2_ESM.xls]

## Sheet: Balaena bonaerensis KUjira_1.0
Additional file 2. Gene annotation on Balaenoptera bonaerensis genome assembly (KUjira_1.0)
gene name	exon no.	scaffold	start	end	strand	comments
OMACS	1	285286	1253	1389	-	exons 5, 9, 10 and 11 are lacking from the genome frame shift mutations in exons 7 and 13.
	2	100261	33555	33765	-
	3	100261	30064	30271	-
	4	100261	27563	27702	-
	6	100261	27087	27158	-
	7	100261	25362	25481	-
	8	100261	24395	24515	-
	12	100261	24636	24711	-
	13	100261	23111	23196	-
NQO1	2	73885	607	769	+	exon 1 is too short (7 letters) to find
	3	73885	880	1010	+
	4	73885	2266	2372	-
	5	73885	1449	1546	-
	6	73885	4017	4322	+
OCAM	1	338350	13719	13773	-
	2	95113	4970	5107	+
	3	95113	31855	31972	+
	4	95113	37219	37379	+
	5	95113	40305	40450	+
	6	36205	5360	5510	-
	7	58998	44715	44902	-
	8	58998	40226	40322	-
	9	58998	24698	24871	-
	10	118055	7626	7745	+
	11	118055	10059	10180	+
	12	25829	9299	9479	+
	13	25829	37048	37252	+
	14	25829	44874	44993	+
	15	25829	47007	47118	+
TAAR1	intronless	12993	12062	13081	+
TAAR2	intronless	12993	28496	29469	+	pseuogene
TAAR3	intronless	12993	37656	38697	+	pseuogene
TAAR4	intronless	12993	45735	46009	+	pseuogene
TAAR9	intronless	12993	54461	54949	-	pseuogene
OR	intronless	3475	1263	2204	+	class II
OR	intronless	10037	1276	2223	-	class II
OR	intronless	22830	12095	13069	+	class II
OR	intronless	26076	5093	6022	+	class II
OR	intronless	27897	12200	13183	-	class II
OR	intronless	28554	7736	8683	-	class II
OR	intronless	29593	25294	26259	-	class II
OR	intronless	32937	1550	2509	-	class II
OR	intronless	32937	12792	13799	+	class II
OR	intronless	33618	13603	14574	-	class II
OR	intronless	35850	3049	4002	-	class II
OR	intronless	41083	6092	7045	-	class I
OR	intronless	46488	709	1644	+	class II
OR51E1	intronless	51217	10314	11267	+	class I
OR	intronless	51543	6011	6952	+	class II
OR	intronless	52560	17297	18247	-	class II
OR	intronless	58681	7159	8106	-	class II
OR	intronless	58882	7624	8553	-	class II
OR	intronless	59524	9754	10692	+	class II
OR	intronless	61682	9063	9998	+	class II
OR	intronless	63650	7473	8393	+	class II
OR	intronless	67645	4841	5779	-	class II
OR	intronless	75969	5195	6127	-	class II
OR	intronless	79966	2732	3712	+	class II
OR	intronless	80749	11448	12401	+	class II
OR	intronless	89644	6034	6918	+	class II
OR	intronless	89644	17063	17998	-	class II
OR	intronless	91472	3120	4169	+	class II
OR	intronless	104433	1217	2161	-	class II
OR	intronless	112544	17726	18670	-	class II
OR	intronless	112680	8094	9023	-	class II
OR	intronless	114845	6174	7118	+	class I
OR51E2	intronless	114845	13941	14903	+	class I
OR	intronless	121636	8390	9328	+	class II
OR	intronless	121636	16815	17771	-	class II
OR	intronless	122770	7433	8365	-	class II
OR	intronless	134337	10052	10993	+	class II
OR	intronless	137055	3325	4293	-	class II
OR	intronless	137803	5298	6233	+	class II
OR	intronless	142208	7334	8284	-	class II
OR	intronless	142544	2186	3103	-	class II
OR	intronless	150989	2651	3613	-	class II
OR	intronless	156645	1754	2689	-	class II
OR	intronless	167023	982	1992	-	class II
OR	intronless	175880	1277	2218	-	class II
OR	intronless	176851	1162	2097	+	class II
OR	intronless	179673	16736	17656	-	class II
OR	intronless	181048	9221	10150	-	class II
OR	intronless	195487	616	1551	+	class II
OR	intronless	200495	206	1177	+	class II
OR	intronless	203543	2233	3195	-	class II
OR	intronless	241928	4483	5424	+	class II
OR	intronless	280243	2117	3052	+	class II
OR	intronless	311553	3236	4165	+	class II
OR	intronless	319775	3327	4265	+	class II
OR	intronless	389521	5338	6276	-	class II
OR	intronless	389969	1604	2575	+	class II
OR	intronless	393177	2630	3583	+	class II
OR	intronless	409840	6569	7504	-	class II
OR	intronless	415980	31	966	-	class II
OR	intronless	227	9327	10164	+	pseudogene
OR	intronless	227	19986	20868	+	pseudogene
OR	intronless	241	297	1121	+	pseudogene
OR	intronless	241	15261	16205	+	pseudogene
OR	intronless	277	14189	15131	-	pseudogene
OR	intronless	277	22014	22974	+	pseudogene
OR	intronless	1712	7377	8336	+	pseudogene
OR	intronless	2347	2705	3611	-	pseudogene
OR	intronless	3475	11049	12003	+	pseudogene
OR	intronless	3946	8206	9176	-	pseudogene
OR	intronless	4188	10922	11809	+	pseudogene
OR	intronless	5469	13458	14203	-	pseudogene
OR	intronless	5545	6862	7788	+	pseudogene
OR	intronless	6239	1442	2396	-	pseudogene
OR	intronless	6917	12451	13365	+	pseudogene
OR	intronless	9576	9333	10258	-	pseudogene
OR	intronless	10519	3734	4353	+	pseudogene
OR	intronless	10906	2717	3658	-	pseudogene
OR	intronless	11344	761	1363	-	pseudogene
OR	intronless	11514	7417	8322	-	pseudogene
OR	intronless	12791	3953	4918	-	pseudogene
OR	intronless	12791	24249	25157	+	pseudogene
OR	intronless	12932	10161	11097	+	pseudogene
OR	intronless	13959	13672	14632	+	pseudogene
OR	intronless	14347	30334	31096	+	pseudogene
OR	intronless	14406	2437	3370	-	pseudogene
OR	intronless	14585	15024	15671	+	pseudogene
OR	intronless	14850	2139	3083	-	pseudogene
OR	intronless	15716	8090	9058	-	pseudogene
OR	intronless	15897	16432	17207	-	pseudogene
OR	intronless	15897	28202	29146	+	pseudogene
OR	intronless	16120	6470	7480	+	pseudogene
OR	intronless	16272	33033	33998	+	pseudogene
OR	intronless	18334	7326	7771	-	pseudogene
OR	intronless	18578	19335	19763	-	pseudogene
OR	intronless	21297	8589	9533	-	pseudogene
OR	intronless	21379	5686	6720	-	pseudogene
OR	intronless	23018	2923	3578	+	pseudogene
OR	intronless	23018	4494	5453	-	pseudogene
OR	intronless	23018	6177	7096	+	pseudogene
OR	intronless	23929	10282	11219	-	pseudogene
OR	intronless	24006	2831	3780	+	pseudogene
OR	intronless	26076	16114	17035	+	pseudogene
OR	intronless	26332	3365	4259	-	pseudogene
OR	intronless	28554	2819	3796	-	pseudogene
OR	intronless	28554	20898	21842	-	pseudogene
OR	intronless	29593	3896	4843	-	pseudogene
OR	intronless	29593	12587	13532	-	pseudogene
OR	intronless	30444	7487	8422	+	pseudogene
OR	intronless	30451	5456	6360	+	pseudogene
OR	intronless	31027	28657	29595	+	pseudogene
OR	intronless	32937	23059	24030	+	pseudogene
OR	intronless	32937	36763	37750	+	pseudogene
OR	intronless	33669	13240	14218	-	pseudogene
OR	intronless	34867	11114	12066	-	pseudogene
OR	intronless	35531	2635	3577	-	pseudogene
OR	intronless	38569	2126	3080	+	pseudogene
OR	intronless	39003	8366	9340	+	pseudogene
OR	intronless	39651	14908	15840	-	pseudogene
OR	intronless	40108	24289	25217	-	pseudogene
OR	intronless	40317	18039	18875	-	pseudogene
OR	intronless	40645	46	1007	-	pseudogene
OR	intronless	40762	4712	5641	-	pseudogene
OR	intronless	45912	21106	22043	+	pseudogene
OR	intronless	46787	13344	14314	+	pseudogene
OR	intronless	48938	5131	6078	-	pseudogene
OR	intronless	49299	33710	34636	-	pseudogene
OR	intronless	49969	4781	5709	-	pseudogene
OR	intronless	51217	15696	16565	-	pseudogene
OR	intronless	51543	24015	24982	+	pseudogene
OR	intronless	51543	41972	42930	+	pseudogene
OR	intronless	52133	3475	4391	+	pseudogene
OR	intronless	52631	25667	26624	+	pseudogene
OR	intronless	52795	15978	16954	+	pseudogene
OR	intronless	54550	2276	2791	-	pseudogene
OR	intronless	56637	1565	2493	-	pseudogene
OR	intronless	56851	34471	35437	-	pseudogene
OR	intronless	57789	3771	4281	-	pseudogene
OR	intronless	58487	17798	18733	+	pseudogene
OR	intronless	58592	9371	10150	+	pseudogene
OR	intronless	59212	2727	3672	-	pseudogene
OR	intronless	59212	22504	23451	+	pseudogene
OR	intronless	59524	24656	25587	+	pseudogene
OR	intronless	60583	4373	5302	-	pseudogene
OR	intronless	60876	2724	3661	-	pseudogene
OR	intronless	61682	23788	24707	+	pseudogene
OR	intronless	62706	426	1327	+	pseudogene
OR	intronless	63655	1077	2039	-	pseudogene
OR	intronless	63655	11752	12522	-	pseudogene
OR	intronless	63783	1971	2972	+	pseudogene
OR	intronless	63918	6648	7568	+	pseudogene
OR	intronless	63980	18067	18633	+	pseudogene
OR	intronless	64653	10355	11310	-	pseudogene
OR	intronless	66242	18941	19862	+	pseudogene
OR	intronless	66279	15258	16198	+	pseudogene
OR	intronless	66279	27119	28057	+	pseudogene
OR	intronless	66713	9983	10906	+	pseudogene
OR	intronless	66713	17542	18551	-	pseudogene
OR	intronless	66840	4549	5508	+	pseudogene
OR	intronless	69676	5392	6294	-	pseudogene
OR	intronless	70823	10078	11019	-	pseudogene
OR	intronless	71042	10624	11528	-	pseudogene
OR	intronless	71202	8330	9301	-	pseudogene
OR	intronless	73313	11001	11547	-	pseudogene
OR	intronless	73448	783	1735	+	pseudogene
OR	intronless	74515	4379	5331	+	pseudogene
OR	intronless	75161	3167	4183	-	pseudogene
OR	intronless	75878	18015	18758	+	pseudogene
OR	intronless	78039	8278	8722	-	pseudogene
OR	intronless	78531	7381	8390	-	pseudogene
OR	intronless	80326	816	1769	-	pseudogene
OR	intronless	80326	12256	12768	-	pseudogene
OR	intronless	81611	7823	8365	+	pseudogene
OR	intronless	81670	3	554	-	pseudogene
OR	intronless	83043	3768	4688	+	pseudogene
OR	intronless	83565	5716	6666	-	pseudogene
OR	intronless	84669	12304	13236	+	pseudogene
OR	intronless	85140	6866	7837	+	pseudogene
OR	intronless	86409	3576	4543	-	pseudogene
OR	intronless	89644	12764	13698	+	pseudogene
OR	intronless	89644	23847	24749	+	pseudogene
OR	intronless	90273	3	938	-	pseudogene
OR	intronless	91311	6282	7237	-	pseudogene
OR	intronless	92554	834	1684	+	pseudogene
OR	intronless	93992	7739	8724	+	pseudogene
OR	intronless	96088	3699	4672	-	pseudogene
OR	intronless	96401	10158	10430	+	pseudogene
OR	intronless	97141	1532	2489	-	pseudogene
OR	intronless	97265	8442	9032	+	pseudogene
OR	intronless	97655	6832	7762	+	pseudogene
OR	intronless	98023	4346	5260	+	pseudogene
OR	intronless	98543	9856	10788	-	pseudogene
OR	intronless	99096	297	1232	-	pseudogene
OR	intronless	99531	5216	6183	+	pseudogene
OR	intronless	99855	11522	12464	+	pseudogene
OR	intronless	100357	4482	5442	+	pseudogene
OR	intronless	101940	107	676	+	pseudogene
OR	intronless	104819	6213	7176	-	pseudogene
OR	intronless	104819	13378	14296	-	pseudogene
OR	intronless	105184	3888	4800	-	pseudogene
OR	intronless	106236	10590	11060	+	pseudogene
OR	intronless	106414	1772	2701	-	pseudogene
OR	intronless	107029	5610	6581	-	pseudogene
OR	intronless	107048	6813	7767	-	pseudogene
OR	intronless	108318	8053	8996	-	pseudogene
OR	intronless	108319	41	784	+	pseudogene
OR	intronless	111003	9550	10440	-	pseudogene
OR	intronless	111003	20624	21560	+	pseudogene
OR	intronless	111003	25553	26536	-	pseudogene
OR	intronless	112161	633	1568	+	pseudogene
OR	intronless	112395	26881	27828	-	pseudogene
OR	intronless	112544	4862	5854	+	pseudogene
OR	intronless	114040	3767	4607	+	pseudogene
OR	intronless	114040	19058	20022	-	pseudogene
OR	intronless	114845	27042	27922	+	pseudogene
OR	intronless	115092	6082	7030	-	pseudogene
OR	intronless	115471	7889	8762	-	pseudogene
OR	intronless	116678	5567	6515	-	pseudogene
OR	intronless	116678	13971	14924	-	pseudogene
OR	intronless	118069	2397	3364	+	pseudogene
OR	intronless	120098	12920	13857	+	pseudogene
OR	intronless	121287	2492	3424	-	pseudogene
OR	intronless	124426	1569	2469	+	pseudogene
OR	intronless	124537	5435	6396	+	pseudogene
OR	intronless	125002	7039	7752	-	pseudogene
OR	intronless	127329	624	1588	+	pseudogene
OR	intronless	129697	13128	14117	-	pseudogene
OR	intronless	129697	22167	23114	-	pseudogene
OR	intronless	129872	917	1843	+	pseudogene
OR	intronless	129895	8	450	+	pseudogene
OR	intronless	129909	6628	7603	+	pseudogene
OR	intronless	130088	4112	5088	+	pseudogene
OR	intronless	130088	7496	8445	-	pseudogene
OR	intronless	132975	3764	4693	+	pseudogene
OR	intronless	133505	10998	11926	+	pseudogene
OR	intronless	135283	12232	13206	-	pseudogene
OR	intronless	135331	1131	2073	+	pseudogene
OR	intronless	136977	1433	2376	-	pseudogene
OR	intronless	137055	13137	14135	-	pseudogene
OR	intronless	138552	4937	5524	+	pseudogene
OR	intronless	138622	1265	2205	-	pseudogene
OR	intronless	139347	8592	9487	-	pseudogene
OR	intronless	146482	2903	3859	+	pseudogene
OR	intronless	146615	10444	11409	+	pseudogene
OR	intronless	149805	6949	7893	+	pseudogene
OR	intronless	149971	26175	27117	-	pseudogene
OR	intronless	150671	843	1094	+	pseudogene
OR	intronless	150698	6440	7376	-	pseudogene
OR	intronless	154023	136	1049	+	pseudogene
OR	intronless	154177	4580	5523	-	pseudogene
OR	intronless	155098	1507	2460	-	pseudogene
OR	intronless	155135	6967	7725	-	pseudogene
OR	intronless	159470	6399	7025	+	pseudogene
OR	intronless	159991	9661	10081	+	pseudogene
OR	intronless	164411	335	1280	+	pseudogene
OR	intronless	167373	10191	11140	-	pseudogene
OR	intronless	168439	14092	15042	+	pseudogene
OR	intronless	168652	1018	1937	-	pseudogene
OR	intronless	169350	1	664	-	pseudogene
OR	intronless	169351	2	665	-	pseudogene
OR	intronless	172811	4399	5314	+	pseudogene
OR	intronless	174124	8330	9264	+	pseudogene
OR	intronless	174507	2335	3274	-	pseudogene
OR	intronless	179673	1591	2534	-	pseudogene
OR	intronless	183225	3899	4849	-	pseudogene
OR	intronless	185134	857	1799	-	pseudogene
OR	intronless	195844	3186	4108	+	pseudogene
OR	intronless	196048	18502	18933	+	pseudogene
OR	intronless	196290	1150	2114	-	pseudogene
OR	intronless	197314	8663	9612	+	pseudogene
OR	intronless	198056	2680	3610	-	pseudogene
OR	intronless	205843	24480	25448	-	pseudogene
OR	intronless	221872	5547	6504	-	pseudogene
OR	intronless	228325	2409	3317	+	pseudogene
OR	intronless	229010	3023	3943	+	pseudogene
OR	intronless	231621	4776	5717	+	pseudogene
OR	intronless	235649	1006	1972	-	pseudogene
OR	intronless	236526	1068	1998	+	pseudogene
OR	intronless	240385	6392	7343	+	pseudogene
OR	intronless	252809	3867	4524	+	pseudogene
OR	intronless	252902	2902	3837	+	pseudogene
OR	intronless	254252	2	469	+	pseudogene
OR	intronless	254579	1096	1504	-	pseudogene
OR	intronless	258028	1	541	+	pseudogene
OR	intronless	259459	746	1708	+	pseudogene
OR	intronless	261091	3040	3972	+	pseudogene
OR	intronless	269018	4358	5298	+	pseudogene
OR	intronless	297643	1407	2345	-	pseudogene
OR	intronless	300751	3385	4307	-	pseudogene
OR	intronless	300752	4100	4660	-	pseudogene
OR	intronless	309591	2	528	+	pseudogene
OR	intronless	323970	3	537	-	pseudogene
OR	intronless	323970	1470	2430	+	pseudogene
OR	intronless	373860	4499	5469	-	pseudogene
OR	intronless	389250	1093	2085	-	pseudogene
OR	intronless	393012	4430	5389	+	pseudogene
OR	intronless	401576	778	1719	-	pseudogene
OR	intronless	402763	61	564	+	pseudogene
OR	intronless	405512	768	1700	+	pseudogene
OR	intronless	407044	1052	1990	-	pseudogene
OR	intronless	407064	7064	7744	+	pseudogene
OR	intronless	410533	1425	2342	-	pseudogene
OR	intronless	417033	1788	2705	+	pseudogene
OR	intronless	417033	5004	5831	+	pseudogene
OR	intronless	420443	390	589	+	pseudogene
OR	intronless	23930	8068	8856	-	truncated gene, class II
OR	intronless	34561	4774	4989	-	truncated gene, class II
OR	intronless	56637	9282	9815	-	truncated gene, class II
OR	intronless	66279	1	428	+	truncated gene, class II
OR	intronless	108318	1	660	+	truncated gene, class II
OR	intronless	129645	1	263	-	truncated gene, class II
OR	intronless	135058	1	488	+	truncated gene, class II
OR	intronless	159063	1	255	+	truncated gene, class II
OR	intronless	168439	1	363	+	truncated gene, class II
OR	intronless	168723	11903	12175	+	truncated gene, class II
OR	intronless	180101	1	489	+	truncated gene, class II
OR	intronless	270944	1	634	+	truncated gene, class II
OR	intronless	281492	4707	5270	+	truncated gene, class II
OR	intronless	300752	13669	14346	-	truncated gene, class II
OR	intronless	354362	1	204	-	truncated gene, class II
OR	intronless	385018	1	246	+	truncated gene, class II
OR	intronless	396560	1	254	+	truncated gene, class II
OR	intronless	403352	1	369	-	truncated gene, class II
OR	intronless	408656	1	258	+	truncated gene, class II
V1R	intronless	9934	24687	25610	-
V1R	intronless	34925	17489	18481	-
V1R	intronless	4042	2990	3305	+	pseudogene
V1R	intronless	4042	3567	4200	+	pseudogene
V1R	intronless	9977	7130	7387	+	pseudogene
V1R	intronless	9977	12373	13062	-	pseudogene
V1R	intronless	10309	2755	3643	-	pseudogene
V1R	intronless	21756	10722	11156	+	pseudogene
V1R	intronless	30295	40	702	+	pseudogene
V1R	intronless	32710	4315	4686	-	pseudogene
V1R	intronless	32710	4975	5497	-	pseudogene
V1R	intronless	42102	11984	12820	-	pseudogene
V1R	intronless	42918	1	648	+	pseudogene
V1R	intronless	51733	174	1111	-	pseudogene
V1R	intronless	51965	7289	7699	+	pseudogene
V1R	intronless	52136	3731	4474	+	pseudogene
V1R	intronless	52467	4951	5805	+	pseudogene
V1R	intronless	53891	2929	3860	+	pseudogene
V1R	intronless	55136	1603	2528	+	pseudogene
V1R	intronless	56106	2721	3662	-	pseudogene
V1R	intronless	56106	10344	10943	-	pseudogene
V1R	intronless	56106	11363	11983	-	pseudogene
V1R	intronless	64903	64	876	+	pseudogene
V1R	intronless	65725	2664	3594	-	pseudogene
V1R	intronless	73313	1726	2638	-	pseudogene
V1R	intronless	106375	7689	8596	+	pseudogene
V1R	intronless	126417	11395	12032	-	pseudogene
V1R	intronless	141305	2980	3879	+	pseudogene
V1R	intronless	148735	3	455	-	pseudogene
V1R	intronless	187933	7801	8693	+	pseudogene
V1R	intronless	197057	9199	9902	-	pseudogene
V1R	intronless	275478	1060	2041	+	pseudogene
V1R	intronless	319547	1812	2695	-	pseudogene
V1R	intronless	328912	1825	2732	+	pseudogene
V2R	3	28979	11490	12295	-	pseudogene
GNAT3	1	142296	4418	4535	-	exons 2 and 3 are lacking from the assembly
GNAT3	4	173316	6667	6824	+
GNAT3	5	173316	11110	11238	+
GNAT3	6	173316	20707	20834	+
GNAT3	7	173316	21031	21180	+
GNAT3	8	217347	4558	4741	-
TAS1R2	1	19526	1198	1379	-	pseudogene
TAS1R2	2	312088	658	958	+
TAS1R2	3	312088	3485	4246	+
TAS1R2	4	395376	963	1171	+
TAS1R2	5	116275	3543	3666	-
TAS1R2	6	116275	2151	3080	-
TAS1R3	1	112498	9378	9527	+	pseudogene
TAS1R3	2	112498	9528	9816	+
TAS1R3	3	112498	9893	10647	+
TAS1R3	4	162572	5	107	-
TAS1R3	5	286313	1670	1799	-
TAS1R3	6	286313	633	1508	-
TAS2R1P	intronless	20995	995	1996	1	pseudogene
TAS2R2A	intronless	230012	740	940	1	truncated gene
TAS2R2BP	intronless	95962	1	681	1	pseudogene
TAS2R3P	intronless	29184	20280	21335	1	pseudogene
TAS2R16P	intronless	129693	7259	8237	1	pseudogene
TAS2R38P	intronless	97459	17616	18603	-1	pseudogene
TAS2R39P	intronless	364353	1493	2522	-1	pseudogene
TAS2R41P	intronless	78039	657	1553	1	pseudogene
TAS2R60P	intronless	10462	8193	9277	-1	pseudogene
TAS2R62AP	intronless	10462	14116	15133	-1	pseudogene
TAS2R62BP	intronless	167534	6073	7090	1	pseudogene
TAS2R67	intronless	2452	2590	3519	1
TAS2R408P	intronless	2452	28001	28961	1	pseudogene
TAS2R301P	intronless	2452	26846	27283	1	pseudogene
