# Supplementary material for: Aquatic adaptation and the evolution of smell and taste in whales
Source: Zoological Lett. 2015 Feb 13;1:9. doi: 10.1186/s40851-014-0002-z (PMC4604112; doi:10.1186/s40851-014-0002-z)
Supplement: Additional file 3: — Gene annotation on Tursiops truncatus genome assembly (Ttru_1.4). [file 40851_2014_2_MOESM3_ESM.xls]

## Sheet: dolphin Ttru_1.4
Additional file 3. Gene annotation on Tursiops truncatus genome assembly (Ttru_1.4)
gene name	exon no.	scaffold	start	end	strand	comment
OMACS	3	4608	107734	107941	-	exons 1,2,5,9,10 and 11 are lacking from the genome a frame shift mutation in exon 12.
	4	4608	105201	105339	-
	6	4608	104712	104788	-
	7	4608	103008	103128	-
	8	4608	102301	102358	-
	12	4608	102055	102176	-
	13	4608	100780	100865	-
NQO1	2	317	292378	292540	+	exon 1 is too short (7 letters) to find
	3	317	292651	292781	+
	4	317	294029	294135	-
	5	317	293211	293312	-
	6	317	295772	296077	+
OCAM	1	17929	15626	15680	+
	2	27028	14695	14832	+
	3	1208	29916	30033	+
	4	1208	35240	35400	+
	5	1208	38467	38612	+
	6	1208	74560	74710	+
	7	1208	101347	101534	+
	8	1208	104896	104992	+
	9	1208	116915	117088	+
	10	1208	153788	153907	+
	11	1208	156259	156380	+
	12	1208	167981	168161	+
	13	1208	197778	197982	+
	14	1208	206375	206494	+
	15	1208	208510	208621	+
TAAR1	intronless	181	255245	256234	-	pseudogene
TAAR9	intronless	181	242854	243846	+	pseudogene
OR	intronless	549	310554	311519	+	class II
OR	intronless	1425	302004	302945	+	class II
OR	intronless	1592	79826	80779	-	class II
OR	intronless	2528	18713	19642	+	class II
OR	intronless	5108	14626	15561	+	class II
OR51E2	intronless	6645	58532	59494	+	class I
OR51E1	intronless	6645	88186	89139	-	class I
OR	intronless	7121	116663	117592	+	class II
OR	intronless	8048	103000	103917	+	class II
OR	intronless	9004	13743	14762	-	class II
OR	intronless	10703	60925	61875	-	class II
OR	intronless	22337	11144	12082	+	class II
OR	intronless	35	136074	136472	-	pseudogene
OR	intronless	133	427694	428065	-	pseudogene
OR	intronless	243	177889	178789	+	pseudogene
OR	intronless	248	122886	123834	+	pseudogene
OR	intronless	248	140561	141499	+	pseudogene
OR	intronless	248	152844	153784	+	pseudogene
OR	intronless	250	312183	313124	+	pseudogene
OR	intronless	537	320477	321105	-	pseudogene
OR	intronless	537	321923	322319	-	pseudogene
OR	intronless	537	330636	331590	-	pseudogene
OR	intronless	543	252961	253188	-	pseudogene
OR	intronless	632	139842	140461	+	pseudogene
OR	intronless	790	88260	89219	-	pseudogene
OR	intronless	814	109818	110751	+	pseudogene
OR	intronless	1195	15938	16903	+	pseudogene
OR	intronless	1195	33781	34670	+	pseudogene
OR	intronless	1317	126296	127256	-	pseudogene
OR	intronless	1489	152677	153601	-	pseudogene
OR	intronless	1540	210940	211309	+	pseudogene
OR	intronless	1592	7544	8555	-	pseudogene
OR	intronless	1592	29978	30884	+	pseudogene
OR	intronless	1592	42952	43755	+	pseudogene
OR	intronless	1592	136313	137278	+	pseudogene
OR	intronless	1592	151734	152651	+	pseudogene
OR	intronless	2069	26224	26630	+	pseudogene
OR	intronless	2170	130408	131174	-	pseudogene
OR	intronless	2189	148088	149048	-	pseudogene
OR	intronless	2189	170507	171475	-	pseudogene
OR	intronless	2490	46810	47257	+	pseudogene
OR	intronless	2789	163261	164209	-	pseudogene
OR	intronless	2956	944	1852	-	pseudogene
OR	intronless	3011	8105	9050	-	pseudogene
OR	intronless	3011	56516	57464	-	pseudogene
OR	intronless	3161	175290	176242	-	pseudogene
OR	intronless	3257	4533	5466	-	pseudogene
OR	intronless	3429	83459	83989	+	pseudogene
OR	intronless	3670	81554	82264	-	pseudogene
OR	intronless	3850	24480	25104	-	pseudogene
OR	intronless	3914	35945	36915	+	pseudogene
OR	intronless	3914	55587	56623	+	pseudogene
OR	intronless	3914	68761	69650	+	pseudogene
OR	intronless	3914	91060	92274	-	pseudogene
OR	intronless	4148	147988	148953	-	pseudogene
OR	intronless	4172	15512	16449	+	pseudogene
OR	intronless	4195	101692	102614	-	pseudogene
OR	intronless	4209	83084	83724	+	pseudogene
OR	intronless	4386	16775	17690	-	pseudogene
OR	intronless	4386	32607	33596	+	pseudogene
OR	intronless	4386	48634	49514	+	pseudogene
OR	intronless	4722	146898	147861	+	pseudogene
OR	intronless	5101	73259	73692	+	pseudogene
OR	intronless	5108	59282	59848	+	pseudogene
OR	intronless	5108	67494	68762	-	pseudogene
OR	intronless	5108	119949	120668	+	pseudogene
OR	intronless	5494	80222	81162	+	pseudogene
OR	intronless	5989	10879	11993	+	pseudogene
OR	intronless	5989	39110	40039	+	pseudogene
OR	intronless	5989	48870	49757	+	pseudogene
OR	intronless	5989	60837	61768	+	pseudogene
OR	intronless	5989	64792	65325	+	pseudogene
OR	intronless	6053	64414	65343	+	pseudogene
OR	intronless	6053	74282	75121	+	pseudogene
OR	intronless	6645	20865	21836	-	pseudogene
OR	intronless	6645	50281	51240	+	pseudogene
OR	intronless	6645	72273	73150	+	pseudogene
OR	intronless	6645	82795	83767	+	pseudogene
OR	intronless	6649	12821	13731	-	pseudogene
OR	intronless	6649	32816	33789	+	pseudogene
OR	intronless	6724	91609	92549	+	pseudogene
OR	intronless	6724	108654	109594	+	pseudogene
OR	intronless	6740	7371	8335	-	pseudogene
OR	intronless	7121	102717	103640	+	pseudogene
OR	intronless	7121	125021	125936	-	pseudogene
OR	intronless	8048	55988	56716	-	pseudogene
OR	intronless	8182	85698	86643	+	pseudogene
OR	intronless	8445	39272	39797	-	pseudogene
OR	intronless	8718	6592	7559	+	pseudogene
OR	intronless	8718	17742	18633	+	pseudogene
OR	intronless	8718	52871	53783	+	pseudogene
OR	intronless	8718	72039	72971	+	pseudogene
OR	intronless	8797	9913	10823	+	pseudogene
OR	intronless	8797	47807	48773	-	pseudogene
OR	intronless	8797	58104	58992	+	pseudogene
OR	intronless	8797	72711	73679	+	pseudogene
OR	intronless	8987	89969	90836	-	pseudogene
OR	intronless	8987	91626	92532	+	pseudogene
OR	intronless	9004	1861	2795	-	pseudogene
OR	intronless	9004	19139	20072	-	pseudogene
OR	intronless	9004	33998	34914	+	pseudogene
OR	intronless	9004	54700	55633	-	pseudogene
OR	intronless	9004	72842	73790	-	pseudogene
OR	intronless	9220	21894	22851	-	pseudogene
OR	intronless	9220	41501	42144	-	pseudogene
OR	intronless	9393	870	1835	+	pseudogene
OR	intronless	9393	18129	19005	+	pseudogene
OR	intronless	9434	84722	85669	+	pseudogene
OR	intronless	9688	39047	40030	+	pseudogene
OR	intronless	9688	57235	58172	-	pseudogene
OR	intronless	9757	4715	5676	-	pseudogene
OR	intronless	10361	47999	48980	-	pseudogene
OR	intronless	10361	63636	64182	-	pseudogene
OR	intronless	10361	67385	67861	-	pseudogene
OR	intronless	11902	5372	6344	-	pseudogene
OR	intronless	13063	15310	16249	+	pseudogene
OR	intronless	13063	28344	29298	-	pseudogene
OR	intronless	13063	53469	54292	+	pseudogene
OR	intronless	13278	19960	20915	+	pseudogene
OR	intronless	13278	28862	29788	+	pseudogene
OR	intronless	13524	10079	11082	+	pseudogene
OR	intronless	13781	36026	36965	-	pseudogene
OR	intronless	13781	78174	79104	-	pseudogene
OR	intronless	14289	16630	17265	-	pseudogene
OR	intronless	14694	12544	12813	+	pseudogene
OR	intronless	15026	7787	8722	+	pseudogene
OR	intronless	15026	22444	23453	+	pseudogene
OR	intronless	15026	41068	41823	+	pseudogene
OR	intronless	15460	5666	6641	+	pseudogene
OR	intronless	16144	31217	31762	-	pseudogene
OR	intronless	16144	56047	56995	-	pseudogene
OR	intronless	16405	26937	27867	-	pseudogene
OR	intronless	16683	38099	39054	+	pseudogene
OR	intronless	16792	14511	15358	+	pseudogene
OR	intronless	16792	40984	41921	+	pseudogene
OR	intronless	16834	7737	8693	+	pseudogene
OR	intronless	17671	35545	36248	+	pseudogene
OR	intronless	17671	52639	53583	+	pseudogene
OR	intronless	17671	61908	62868	+	pseudogene
OR	intronless	17676	23124	24056	+	pseudogene
OR	intronless	18579	24854	25786	-	pseudogene
OR	intronless	19830	20760	21682	-	pseudogene
OR	intronless	19859	20835	21031	+	pseudogene
OR	intronless	20191	6937	7920	+	pseudogene
OR	intronless	20191	32355	33282	+	pseudogene
OR	intronless	20299	32007	32975	+	pseudogene
OR	intronless	20726	23291	24082	+	pseudogene
OR	intronless	20726	30606	31483	+	pseudogene
OR	intronless	21410	9983	10940	+	pseudogene
OR	intronless	22409	1092	1953	-	pseudogene
OR	intronless	26209	5901	6840	+	pseudogene
OR	intronless	26209	15762	16722	-	pseudogene
OR	intronless	26724	9252	9985	+	pseudogene
OR	intronless	28731	3484	4464	-	pseudogene
OR	intronless	28731	7803	8789	-	pseudogene
OR	intronless	31612	667	1042	+	pseudogene
OR	intronless	33092	8557	9542	-	pseudogene
OR	intronless	34470	9430	10405	+	pseudogene
OR	intronless	34470	23503	24443	+	pseudogene
OR	intronless	34764	7788	8328	-	pseudogene
OR	intronless	37891	13889	14808	+	pseudogene
OR	intronless	39264	7604	8613	+	pseudogene
OR	intronless	41897	102	1014	-	pseudogene
OR	intronless	64630	2609	3468	-	pseudogene
OR	intronless	8797	23385	24323	-	truncated gene, class II
OR	intronless	8797	24800	25461	-	truncated gene, class II
V1R	intronless	801	197843	198760	-
V1R	intronless	801	229932	230738	-	pseudogene
V1R	intronless	2006	28252	29173	+	pseudogene
V1R	intronless	2006	114828	115205	-	pseudogene
V1R	intronless	2006	128598	129528	-	pseudogene
V1R	intronless	4106	85581	86219	-	pseudogene
V1R	intronless	5018	1777	2687	+	pseudogene
V1R	intronless	6379	117210	117645	+	pseudogene
V1R	intronless	6852	30642	31571	-	pseudogene
V1R	intronless	6951	678	1289	-	pseudogene
V1R	intronless	6951	94780	95483	+	pseudogene
V1R	intronless	6951	173311	174191	+	pseudogene
V1R	intronless	18652	27315	28263	-	pseudogene
V1R	intronless	18652	38169	38541	-	pseudogene
V1R	intronless	19342	1103	1978	+	pseudogene
V1R	intronless	23090	30411	31367	+	pseudogene
V1R	intronless	32684	9126	9428	+	pseudogene
V1R	intronless	42686	8092	9001	+	pseudogene
GNAT3	1	21769	12449	12566	-	exons 2 and 3 are lacking from the assembly
GNAT3	4	34209	21534	21691	-
GNAT3	5	34209	17208	17337	-
GNAT3	6	34209	6975	7103	-
GNAT3	7	34209	6630	6783	-
GNAT3	8	34209	4672	4855	-
TAS1R1	1	2460	72037	72227	+	pseudoegen
TAS1R1	2	2460	74183	74480	+
TAS1R1	3	2460	76501	77262	+
TAS1R1	4	2460	77721	77928	+
TAS1R1	5	2460	78456	78576	+
TAS1R1	6	2460	79833	80762	+
TAS1R2	1	9210	54863	55044	-	pseudogene, exon 4 is lacking from the genome
TAS1R2	2	9210	53055	53355	-
TAS1R2	3	9210	49272	50053	-
TAS1R2	5	9210	36346	36469	-
TAS1R2	6	9210	34957	35880	-
TAS1R3	1	1528	140533	140682	-	pseudogene
TAS1R3	2	1528	140255	140532	-
TAS1R3	3	1528	139401	140178	-
TAS1R3	4	1528	146046	146228	-
TAS1R3	5	1528	145816	145936	-
TAS1R3	6	1528	144806	145662	-
TAS2R1P	intronless	18294	1040	2040	+	pseudogene
TAS2R2P	intronless	22723	11308	12301	+	pseudogene
TAS2R3P	intronless	5960	52694	54463	-	pseudogene
TAS2R5P	intronless	5960	34085	35080	-	pseudogene
TAS2R16P	intronless	390	295192	296149	-	pseudogene
TAS2R38P	intronless	23601	6239	7231	+	pseudogene
TAS2R39P	intronless	3350	106522	107546	+	pseudogene
TAS2R60P	intronless	1195	75524	76555	-	pseudogene
TAS2R62AP	intronless	3871	98187	99069	-	pseudogene
TAS2R62BP	intronless	3871	99602	99900	-	pseudogene
TAS2R62CP	intronless	1195	82212	83161	-	pseudogene
