# Supplementary material for: Aquatic adaptation and the evolution of smell and taste in whales
Source: Zoological Lett. 2015 Feb 13;1:9. doi: 10.1186/s40851-014-0002-z (PMC4604112; doi:10.1186/s40851-014-0002-z)
Supplement: Additional file 4: — Gene annotation on Bos taurus genome assembly (UMD_3.1). [file 40851_2014_2_MOESM4_ESM.xls]

## Sheet: cow UMD_3.1
Additional file 4. Gene annotation on Bos taurus genome assembly (UMD_3.1)
gene name	exon no.	chromosome	start	end	strand	comment
TAAR1	intronless	9	71803197	71804204	-
TAAR2	intronless	9	71780663	71781583	-
TAAR3	intronless	9	71770000	71771031	-
TAAR4	intronless	9	71760075	71761118	-
TAAR6a	intronless	9	71706285	71707313	-
TAAR6b	intronless	9	71635913	71636950	-
TAAR6c	intronless	9	71587881	71588915	+
TAAR6d	intronless	9	71567322	71568353	+
TAAR7a	intronless	9	71690129	71691160	+
TAAR7b	intronless	9	71628869	71629900	-
TAAR7c	intronless	9	71576342	71577373	+
TAAR7d	intronless	9	71557724	71558755	+
TAAR7e	intronless	9	71526273	71527304	+
TAAR7f	intronless	9	71493026	71494057	+
TAAR8a	intronless	9	71658049	71659092	-
TAAR8b	intronless	9	71483875	71484900	+
TAAR9	intronless	9	71468912	71469958	+
TAAR	intronless	9	71504194	71505256	+	pseudogene
TAAR	intronless	9	71511674	71512732	+	pseudogene
TAAR	intronless	9	71547392	71548176	+	pseudogene
TAAR	intronless	9	71548976	71549596	+	pseudogene
TAAR	intronless	9	71604210	71605208	-	pseudogene
TAAR	intronless	9	71614608	71615108	-	pseudogene
TAAR	intronless	9	71615213	71615755	-	pseudogene
TAAR	intronless	9	71647140	71648132	-	pseudogene
TAAR	intronless	9	71682653	71683591	+	pseudogene
TAAR	intronless	9	71719622	71720681	-	pseudogene
TAAR	intronless	9	71728147	71729208	-	pseudogene
TAAR	intronless	9	71734404	71735470	-	pseudogene
TAAR	intronless	9	71739789	71740758	-	pseudogene
TAAR	intronless	9	71749766	71750791	-	pseudogene
TAS1R1	1	16	47677344	47677534	-
TAS1R1	2	16	47675483	47675789	-
TAS1R1	3	16	47672997	47673758	-
TAS1R1	4	16	47672337	47672549	-
TAS1R1	5	16	47671920	47672040	-
TAS1R1	6	16	47669655	47670586	-
TAS1R2	1	2	134390907	134391088	+
TAS1R2	2	2	134393959	134394259	+
TAS1R2	3	2	134396263	134397030	+
TAS1R2	4	2	134398226	134398435	+
TAS1R2	5	2	134402948	134403071	+
TAS1R2	6	2	134403827	134404755	+
TAS1R3	1	16	52570827	52571011	-	exons 4, 5 and 6 are inverted (This gene is intact in Btau_4.6 assembly)
TAS1R3	2	16	52570435	52570735	-
TAS1R3	3	16	52569690	52570359	-
TAS1R3	4	16	52565792	52565995	+
TAS1R3	5	16	52566090	52566210	+
TAS1R3	6	16	52566341	52567305	+
TAS2R1	intronless	20	63676557	63677447	+
TAS2R2	intronless	4	20085208	20086116	+
TAS2R3	intronless	4	105874500	105875450	+
TAS2R4	intronless	4	105887871	105888761	+
TAS2R5P	intronless	4	105899658	105900634	+	pseudogene
TAS2R7	intronless	5	99262343	99263278	+	truncated gene
TAS2R8P	intronless	5	99256627	99257595	+	pseudogene
TAS2R9P	intronless	5	99254734	99255734	+	pseudogene
TAS2R10A	intronless	5	99192315	99193247	+
TAS2R10BP	intronless	5	99214383	99215353	+	pseudogene
TAS2R10C	intronless	5	99230573	99231472	+
TAS2R10D	intronless	5	99242115	99243044	+
TAS2R11P	intronless	5	99152977	99154025	+	pseudogene
TAS2R12	intronless	5	99140568	99141497	+
TAS2R16	intronless	4	88193847	88194782	-
TAS2R18AP	intronless	5	99077409	99078332	+	pseudogene
TAS2R18BP	intronless	5	99102198	99103409	+	pseudogene
TAS2R38	intronless	4	106103038	106104045	-
TAS2R39	intronless	4	107396103	107397062	+
TAS2R40P	intronless	4	107447957	107448945	+	pseudogene
TAS2R41	intronless	4	107700102	107700995	+
TAS2R42	intronless	5	99026430	99027359	+
TAS2R60	intronless	4	107669839	107670792	+
TAS2R62AP	intronless	4	107659904	107660844	+	pseudogene
TAS2R62BP	intronless	4	115081126	115082175	+	pseudogene
TAS2R67	intronless	5	99035752	99036690	+
TAS2R301AP	intronless	5	99071242	99071580	+	pseudogene
TAS2R301BP	intronless	5	99097104	99097403	+	pseudogene
TAS2R302	intronless	5	99121140	99122051	+
TAS2R372AP	intronless	5	99177521	99178352	+	pseudogene
TAS2R372BP	intronless	5	99198273	99198905	+	pseudogene
TAS2R372C	intronless	5	99219728	99220654	+
TAS2R408AP	intronless	5	99057452	99058429	+	pseudogene
TAS2R408B	intronless	5	99065710	99066627	+
TAS2R408C	intronless	5	99072339	99073256	+
TAS2R408D	intronless	5	99098189	99099130	+
TAS2R408EP	intronless	5	99114732	99115638	+	pseudogene
